# Supplementary material for: Prmt7 is dispensable in tissue culture models for adipogenic differentiation
Source: F1000Res. 2013 Dec 18;2:279. [Version 1] doi: 10.12688/f1000research.2-279.v1 (PMC3962006; doi:10.12688/f1000research.2-279.v1)
Supplement: Data files Prmt7 and adipocyte differentiation — Dataset 1: Dataset for Fig.1B Quantification of Prmt7 protein levels in differentiating C3H10T1/2 cells. Column A describes the time when cells were harvested. Columns B to E show the signal intensities of Prmt7 and PI3K from two independent experiments, quantified by ImageJ. Columns F and G show the ratio of Prmt7 levels to PI3K levels for each sample in each experiment. Columns H and I show relative Prmt7 levels where the day 0 sample in each experiment is normalized to 1. Column J shows the mean of the relative Prmt7 levels from the two independent experiments. Dataset 2: Dataset for Fig.2B Quantification of Prmt7 protein levels in the knockdown and over-expression C3H10T1/2 cells. Column A shows the names of the cells. Columns B to E show the signal intensities of Prmt7 and PI3K from two independent experiments, quantified by ImageJ. Columns F and G show the ratio of Prmt7 levels to PI3K levels for each sample in each experiment. Columns H and I show relative Prmt7 levels where the shControl and the pBABE vector sample in each experiment is normalized to 1. Column J shows the mean of the relative Prmt7 levels from the two independent experiments. Dataset 3: Dataset for Fig.3 Cell counting results. Column A shows the time when cell numbers were counted. Column B shows the names of the cells. Columns C to F show the numbers of the cells (x105) from two independent experiments with two replicates in each experiment. Column G shows the mean of the cell numbers. Column H shows the standard deviation (SD) of the cell numbers. Dataset 4: Dataset for Fig.4B Quantification of Oil-Red O staining on day 6 post-differentiated C3H10T1/2 cells. Column A shows the names of the cells. Columns B to Column E show the values of OD500 from two independent experiments with two replicates in each experiment. Column F represents the mean of the OD500 values. Column F shows the mean values. Column G shows the standard deviation (SD) of the OD500 values. Dataset 5: Dataset for Fig.4D Re [file f1000research-2-3262-s0000.tgz]

Archive with 5 entries (5 files):
- Dataset_1___dataset_for_Fig.1B.csv
- Dataset_2___dataset_for_Fig.2B.csv
- Dataset_4___dataset_Fig.4B.csv
- Dataset_5___dataset_for_Fig.4D.csv
- Dataset_3___dataset_for_Fig.3.csv
