# Supplementary material for: Prmt7 is dispensable in tissue culture models for adipogenic differentiation
Source: F1000Res. 2013 Dec 18;2:279. [Version 1] doi: 10.12688/f1000research.2-279.v1 (PMC3962006; doi:10.12688/f1000research.2-279.v1)
Supplement: Data files Prmt7 and adipocyte differentiation — Dataset 1: Dataset for Fig.1B Quantification of Prmt7 protein levels in differentiating C3H10T1/2 cells. Column A describes the time when cells were harvested. Columns B to E show the signal intensities of Prmt7 and PI3K from two independent experiments, quantified by ImageJ. Columns F and G show the ratio of Prmt7 levels to PI3K levels for each sample in each experiment. Columns H and I show relative Prmt7 levels where the day 0 sample in each experiment is normalized to 1. Column J shows the mean of the relative Prmt7 levels from the two independent experiments. Dataset 2: Dataset for Fig.2B Quantification of Prmt7 protein levels in the knockdown and over-expression C3H10T1/2 cells. Column A shows the names of the cells. Columns B to E show the signal intensities of Prmt7 and PI3K from two independent experiments, quantified by ImageJ. Columns F and G show the ratio of Prmt7 levels to PI3K levels for each sample in each experiment. Columns H and I show relative Prmt7 levels where the shControl and the pBABE vector sample in each experiment is normalized to 1. Column J shows the mean of the relative Prmt7 levels from the two independent experiments. Dataset 3: Dataset for Fig.3 Cell counting results. Column A shows the time when cell numbers were counted. Column B shows the names of the cells. Columns C to F show the numbers of the cells (x105) from two independent experiments with two replicates in each experiment. Column G shows the mean of the cell numbers. Column H shows the standard deviation (SD) of the cell numbers. Dataset 4: Dataset for Fig.4B Quantification of Oil-Red O staining on day 6 post-differentiated C3H10T1/2 cells. Column A shows the names of the cells. Columns B to Column E show the values of OD500 from two independent experiments with two replicates in each experiment. Column F represents the mean of the OD500 values. Column F shows the mean values. Column G shows the standard deviation (SD) of the OD500 values. Dataset 5: Dataset for Fig.4D Re [file f1000research-2-3262-s0000.tgz › Dataset_3___dataset_for_Fig.3.csv]

day	cell	exp1 rep1	exp1 rep2	exp2 rep1	exp2 rep2	mean	SD
1	shCtrl	2.15	2	1.95	1.9	2	0.11
1	shPrmt7-1	1.8	2.25	2	1.95	2	0.19
1	shPrmt7-2	1.7	1.9	1.75	2	1.84	0.14
1	pBABE vector	2.25	2.2	2.15	2.15	2.19	0.05
1	pBABE PRMT7	2.25	2.25	2.1	2.1	2.18	0.09
2	shCtrl	4.65	4.65	4.6	4.6	4.63	0.03
2	shPrmt7-1	3.7	4.2	3.6	3.85	3.84	0.26
2	shPrmt7-2	3.8	4.25	3.75	3.9	3.93	0.23
2	pBABE vector	4.8	4.35	4.2	4.5	4.46	0.26
2	pBABE PRMT7	4.6	4.45	4.25	3.9	4.3	0.3
3	shCtrl	8.65	8.6	9.2	9.35	8.95	0.38
3	shPrmt7-1	8.15	8.25	7.95	8.85	8.3	0.39
3	shPrmt7-2	8.3	7.95	7.6	8.8	8.16	0.51
3	pBABE vector	8.45	8.55	9.45	9.65	9.03	0.61
3	pBABE PRMT7	8.9	8.9	9.4	9.4	9.15	0.29
4	shCtrl	12.25	12.05	13.35	13.15	12.7	0.65
4	shPrmt7-1	11.85	12.7	12.3	12.3	12.29	0.35
4	shPrmt7-2	11.75	12.1	12.1	12.6	12.14	0.35
4	pBABE vector	12.35	12.7	13.35	13.4	12.95	0.51
4	pBABE PRMT7	12.45	11.85	13.5	13.3	12.78	0.77
